# Supplementary material for: Isolation, Molecular Identification and Amino Acid Profiling of Single-Cell-Protein-Producing Phototrophic Bacteria Isolated from Oil-Contaminated Soil Samples
Source: Molecules. 2022 Sep 23;27(19):6265. doi: 10.3390/molecules27196265 (PMC9572994; doi:10.3390/molecules27196265)
Supplement: Supplementary file 1 [file molecules-27-06265-s001.zip]

Archive with 1 entries (1 files):
- molecules-1810747-supplementary.pdf
